# Supplementary material for: Establishment of a Visual LAMP Technology and Detection of Cronartium ribicola Infecting Chinese White Pine in Southwestern China
Source: J Fungi (Basel). 2026 Jun 4;12(6):409. doi: 10.3390/jof12060409 (PMC13301191; doi:10.3390/jof12060409)
Supplement: Supplementary file 1 [file jof-12-00409-s001.zip]

Archive with 2 entries (2 files):
- Figure S1.pdf
- Table S1. Detailed metadata of field samples and HNB.pdf
